# Supplementary material for: Myokine Musclin Is Critical for Exercise-Induced Cardiac Conditioning
Source: Int J Mol Sci. 2023 Mar 30;24(7):6525. doi: 10.3390/ijms24076525 (PMC10095193; doi:10.3390/ijms24076525)
Supplement: Supplementary file 1 [file ijms-24-06525-s001.zip]

Archive with 1 entries (1 files):
- ijms-2230497-supplementary.pdf
